# Supplementary material for: Circular RNA cFAM210A, degradable by HBx, inhibits HCC tumorigenesis by suppressing YBX1 transactivation
Source: Exp Mol Med. 2023 Nov 1;55(11):2390–401. doi: 10.1038/s12276-023-01108-8 (PMC10689457; doi:10.1038/s12276-023-01108-8)
Supplement: Supplementary file 1 — Supplementary Data 1 [file 12276_2023_1108_MOESM1_ESM.xlsx]

## Sheet: S1
Supplementary Table 1. The 14 differentially expressed circRNAs between HepG2-HBx-oe(overexperssing) and HepG2-NC (negative control) cells
Fold Change cut-off: 2.00 P-value cut-off: 0.05 Column A: CircRNAID, the ID of the identified circRNA by DCC. Column B ~ G: edgeR results for differentially expressed circRNAs. Column H ~ M: junction reads, the junction read number of each sample. Column N ~ S: logCPM by edgeR. Column S ~ W: the coordinates of circRNA. Column X: circBaseID, the identifier of circBase (http://www.circbase.org). Co…
	P-value, Fold change and Regulation						junction reads						logCPM by edgeR						Annotations
CircRNAID	logFC	logCPM	LR	PValue	FDR	regulation	HBX1	HBX2	HBX3	NC1	NC2	NC3	HBX1	HBX2	HBX3	NC1	NC2	NC3	chrom	txStart	txEnd	strand	circBaseID	source	best_transcript	GeneName	Catalog	predicted_sequence_length	circRNA-associated diseases
chr16:68224671-68225678+	4.98975	9.77885	4.25308	0.0391793	0.498121	up	6	5	1	0	0	0	10.3761	10.1993	8.50327	5.74709	5.74709	5.74709	chr16	68224670	68225678	+	hsa_circ_0000713	circBase	NM_004555	NFATC3	exonic	1008	acute lymphoblastic leukemia (ALL), acute myeloid leukemia (AML), cardiac hypertrophy, colorectal cancer, lung cancer, non-alcoholic fatty liver disease (NAFLD), prostate cancer
chr8:11666303-11696082+	5.12066	10.1532	4.86961	0.0273336	0.498121	up	0	15	3	0	0	0	5.74709	11.7397	9.93835	5.74709	5.74709	5.74709	chr8	11666302	11696082	+	hsa_circ_0135550	circBase	NM_004462	FDFT1	sense overlapping	29780
chr15:90982564-90986710+	5.06582	9.80735	4.52675	0.0333689	0.498121	up	3	7	2	0	0	0	9.43327	10.6658	9.39235	5.74709	5.74709	5.74709	chr15	90982563	90986710	+	hsa_circ_0000651	circBase	NM_003870	IQGAP1	exonic	446
chr2:135010666-135012215+	4.96587	9.77592	4.20501	0.0403048	0.498121	up	7	4	1	0	0	0	10.5901	9.89379	8.50327	5.74709	5.74709	5.74709	chr2	135010665	135012215	+	hsa_circ_0001068	circBase	ENST00000468758	MGAT5	exonic	507
chr3:138426001-138431146-	5.03997	10.0029	4.47296	0.0344353	0.498121	up	0	8	6	0	0	0	5.74709	10.8525	10.8983	5.74709	5.74709	5.74709	chr3	138426000	138431146	-	hsa_circ_0067535	circBase	NM_006219	PIK3CB	exonic	228
chr14:104245082-104263855-	4.86164	9.7222	3.87354	0.0490529	0.498121	up	4	6	1	0	0	0	9.82001	10.4513	8.50327	5.74709	5.74709	5.74709	chr14	104245081	104263855	-	hsa_circ_0005791	circBase	NM_015316	PPP1R13B	exonic	345
chr17:74308951-74309972-	5.37222	10.0155	5.59095	0.0180536	0.498121	up	2	9	4	0	0	0	8.90328	11.0177	10.3335	5.74709	5.74709	5.74709	chr17	74308950	74309972	-	hsa_circ_0004241	circBase	NM_002766	PRPSAP1	exonic	218
chr1:180953813-180962561-	5.63996	10.0881	6.36127	0.0116638	0.498121	up	7	7	3	0	0	0	10.5901	10.6658	9.93835	5.74709	5.74709	5.74709	chr1	180953812	180962561	-	hsa_circ_0007905	circBase	NM_005819	STX6	exonic	391
chr17:65941525-65972074+	-5.40485	10.1331	5.55712	0.0184057	0.498121	down	0	0	0	3	4	14	5.74709	5.74709	5.74709	9.20937	9.76074	11.4663	chr17	65941524	65972074	+	hsa_circ_0000799	circBase	NM_004459	BPTF	exonic	1597	Duchenne muscular dystrophy (DMD), acute lymphoblastic leukemia (ALL), acute myeloid leukemia (AML), autism spectrum disorder (ASD), breast cancer, cardiac hypertrophy, cholangiocarcinoma, chronic lymphocytic leukemia (CLL), colorectal cancer, facioscapulohumeral muscular dystrophy (FSHD), glioblastoma multiforme (GBM), head and neck squamous cell carcinoma (HNSCC), kidney cancer, limb-girdle mus…
chr10:70218861-70229920-	-5.19957	10.1036	4.25093	0.0392289	0.498121	down	0	0	0	3	17	0	5.74709	5.74709	5.74709	9.20937	11.7782	5.74709	chr10	70218860	70229920	-	hsa_circ_0009172	circBase	NR_102264	DNA2	exonic	645
chr18:13681604-13682104-	-5.1631	9.84767	4.2861	0.0384253	0.498121	down	0	0	0	5	8	2	5.74709	5.74709	5.74709	9.893	10.7154	8.81452	chr18	13681603	13682104	-	hsa_circ_0003979	circBase	NM_152352	FAM210A	exonic	501
chr7:138203934-138235925+	-5.40452	9.9703	5.03443	0.0248482	0.498121	down	0	0	0	10	4	4	5.74709	5.74709	5.74709	10.8517	9.76074	9.72579	chr7	138203933	138235925	+	hsa_circ_0082580	circBase	NM_003852	TRIM24	exonic	630
chr15:63821213-63829355+	-5.83594	10.2562	6.57934	0.0103169	0.498121	down	0	0	0	14	4	7	5.74709	5.74709	5.74709	11.3251	9.76074	10.4934	chr15	63821212	63829355	+	hsa_circ_0008104	circBase	NR_046341	USP3	exonic	346
chr18:60206914-60243885+	-5.38188	10.0049	4.92142	0.0265257	0.498121	down	0	0	0	13	4	2	5.74709	5.74709	5.74709	11.2205	9.76074	8.81452	chr18	60206913	60243885	+		novel	NR_126534	ZCCHC2	exonic	2671

## Sheet: S2
Supplementary Table 2. The 77 proteins (peptides) detected by mass spectrometry in the compounds of Group 5 (cFAM210A-MS2+FCPM).
prot_hit_num	prot_acc	prot_desc	prot_score	prot_mass	prot_matches	prot_matches_sig	prot_sequences	prot_sequences_sig	prot_cover	prot_pi	emPAI
1	tr|H6VRF8|H6VRF8_HUMAN	Keratin 1 OS=Homo sapiens OX=9606 GN=KRT1 PE=3 SV=1	2037	66184	56	56	19	19	27.5	8.15	2.2
2	tr|H6VRG2|H6VRG2_HUMAN	Keratin 1 OS=Homo sapiens OX=9606 GN=KRT1 PE=3 SV=1	1974	66197	55	55	19	19	27.5	8.15	2.2
3	sp|P35527|K1C9_HUMAN	Keratin, type I cytoskeletal 9 OS=Homo sapiens OX=9606 GN=KRT9 PE=1 SV=3	1819	62255	46	46	15	15	40	5.14	2.27
4	tr|B2R4R0|B2R4R0_HUMAN	Histone H4 OS=Homo sapiens OX=9606 GN=HIST1H4J PE=2 SV=1	1506	11360	43	43	6	6	42.7	11.36	30.62
5	sp|P13645|K1C10_HUMAN	Keratin, type I cytoskeletal 10 OS=Homo sapiens OX=9606 GN=KRT10 PE=1 SV=6	1450	59020	51	51	13	13	21.7	5.13	1.51
6	tr|Q3BDU5|Q3BDU5_HUMAN	Prelamin-A/C OS=Homo sapiens OX=9606 GN=LMNA PE=1 SV=1	1240	55605	28	28	10	10	26.5	6.24	1.51
7	sp|P35908|K22E_HUMAN	Keratin, type II cytoskeletal 2 epidermal OS=Homo sapiens OX=9606 GN=KRT2 PE=1 SV=2	1215	65678	41	41	13	13	22.1	8.07	1.29
8	tr|Q5TCI8|Q5TCI8_HUMAN	Prelamin-A/C OS=Homo sapiens OX=9606 GN=LMNA PE=1 SV=1	1129	55843	25	25	10	10	26.3	6.55	1.36
9	sp|P02533|K1C14_HUMAN	Keratin, type I cytoskeletal 14 OS=Homo sapiens OX=9606 GN=KRT14 PE=1 SV=4	924	51872	23	23	9	9	22	5.09	0.97
10	tr|A0A384MQX1|A0A384MQX1_HUMAN	Epididymis secretory sperm binding protein OS=Homo sapiens OX=9606 PE=2 SV=1	890	74380	23	23	10	10	21.4	6.57	0.91
11	sp|P08779|K1C16_HUMAN	Keratin, type I cytoskeletal 16 OS=Homo sapiens OX=9606 GN=KRT16 PE=1 SV=4	747	51578	22	22	10	10	26	4.99	0.98
12	tr|A0A384N5Z8|A0A384N5Z8_HUMAN	Epididymis secretory sperm binding protein OS=Homo sapiens OX=9606 PE=2 SV=1	655	76216	26	26	6	6	13.6	9.45	0.66
13	tr|A0A384NL58|A0A384NL58_HUMAN	Epididymis secretory sperm binding protein OS=Homo sapiens OX=9606 PE=2 SV=1	573	37494	14	14	3	3	14.2	8.97	0.66
14	tr|A0A024RAZ7|A0A024RAZ7_HUMAN	Heterogeneous nuclear ribonucleoprotein A1, isoform CRA_b OS=Homo sapiens OX=9606 GN=HNRPA1 PE=4 SV=1	557	38837	17	17	5	5	17.7	9.17	1.09
15	tr|Q6MZV7|Q6MZV7_HUMAN	Uncharacterized protein DKFZp686C11235 OS=Homo sapiens OX=9606 GN=DKFZp686C11235 PE=1 SV=1	503	52829	19	19	6	6	16.5	7.51	0.62
16	tr|A0A4P8J2G1|A0A4P8J2G1_HUMAN	IgK_IGKV2D-29 (Fragment) OS=Homo sapiens OX=9606 PE=2 SV=1	471	23004	10	10	3	3	24.9	8.38	0.5
17	sp|P0C0S8|H2A1_HUMAN	Histone H2A type 1 OS=Homo sapiens OX=9606 GN=H2AC11 PE=1 SV=2	406	14083	13	13	4	4	35.4	10.9	2.67
18	tr|A0A5C2G462|A0A5C2G462_HUMAN	IGL c4088_light_IGKV1-39_IGKJ4 (Fragment) OS=Homo sapiens OX=9606 PE=2 SV=1	390	11922	7	7	2	2	31.8	9.11	1.14
19	sp|P13647|K2C5_HUMAN	Keratin, type II cytoskeletal 5 OS=Homo sapiens OX=9606 GN=KRT5 PE=1 SV=3	364	62568	16	16	8	8	15.6	7.59	0.59
20	sp|P04259|K2C6B_HUMAN	Keratin, type II cytoskeletal 6B OS=Homo sapiens OX=9606 GN=KRT6B PE=1 SV=5	356	60315	11	11	4	4	7.1	8.09	0.3
21	tr|F5GWP8|F5GWP8_HUMAN	Keratin, type I cytoskeletal 17 OS=Homo sapiens OX=9606 GN=KRT17 PE=1 SV=2	346	40490	12	12	6	6	16.9	4.9	0.6
22	tr|A0A087WWT3|A0A087WWT3_HUMAN	Serum albumin OS=Homo sapiens OX=9606 GN=ALB PE=1 SV=1	286	46430	6	6	1	1	3.8	5.77	0.15
23	tr|A0A0S2Z428|A0A0S2Z428_HUMAN	HCG2039812, isoform CRA_b (Fragment) OS=Homo sapiens OX=9606 GN=KRT6A PE=2 SV=1	205	60293	9	9	4	4	8.3	8.09	0.3
24	tr|A0A024R889|A0A024R889_HUMAN	Spectrin, alpha, non-erythrocytic 1 (Alpha-fodrin), isoform CRA_g OS=Homo sapiens OX=9606 GN=SPTAN1 PE=4 SV=1	191	282874	5	5	3	3	1.7	5.21	0.03
25	tr|A0A024QZZ7|A0A024QZZ7_HUMAN	Histone H2B OS=Homo sapiens OX=9606 GN=HIST1H2BD PE=3 SV=1	186	13928	7	7	3	3	26.2	10.31	0.93
26	tr|A0A024QZU2|A0A024QZU2_HUMAN	Tubulin beta chain OS=Homo sapiens OX=9606 GN=TUBB2B PE=3 SV=1	162	42312	4	4	1	1	3.2	4.8	0.16
27	tr|A0A024RCJ2|A0A024RCJ2_HUMAN	Histone H2B OS=Homo sapiens OX=9606 GN=HIST1H2BJ PE=3 SV=1	159	13896	7	7	4	4	27	10.31	1.41
28	tr|A0A068LKR4|A0A068LKR4_HUMAN	Ig heavy chain variable region (Fragment) OS=Homo sapiens OX=9606 PE=2 SV=1	155	12992	4	4	1	1	16.1	5.71	0.6
29	sp|P80723|BASP1_HUMAN	Brain acid soluble protein 1 OS=Homo sapiens OX=9606 GN=BASP1 PE=1 SV=2	132	22680	6	6	2	2	22.9	4.64	0.32
30	tr|Q1KLZ0|Q1KLZ0_HUMAN	HCG15971, isoform CRA_a OS=Homo sapiens OX=9606 GN=PS1TP5BP1 PE=1 SV=1	131	42052	5	5	3	3	11.2	5.29	0.25
31	tr|A1A508|A1A508_HUMAN	PRSS3 protein OS=Homo sapiens OX=9606 GN=PRSS3 PE=2 SV=1	126	27040	2	2	1	1	5.3	6.86	0.12
32	tr|B4DMY3|B4DMY3_HUMAN	cDNA FLJ60713, highly similar to Homo sapiens heterogeneous nuclear ribonucleoprotein A/B (HNRPAB), transcript variant 1, mRNA OS=Homo sapiens OX=9606 PE=2 SV=1	115	35101	3	3	1	1	4.3	8.22	0.09
33	tr|A0A248RGE3|A0A248RGE3_HUMAN	40S ribosomal protein (Fragment) OS=Homo sapiens OX=9606 PE=2 SV=1	115	17049	3	3	2	2	17.2	9.59	0.43
34	tr|A0A590UJJ6|A0A590UJJ6_HUMAN	Histone H3 OS=Homo sapiens OX=9606 GN=H3-3A PE=1 SV=1	114	13704	4	4	2	2	15	11.85	0.95
35	sp|P0C0S5|H2AZ_HUMAN	Histone H2A.Z OS=Homo sapiens OX=9606 GN=H2AZ1 PE=1 SV=2	106	13545	5	5	2	2	18	10.58	0.96
36	tr|A0A024QZK8|A0A024QZK8_HUMAN	Heterogeneous nuclear ribonucleoprotein H3 (2H9), isoform CRA_a OS=Homo sapiens OX=9606 GN=HNRPH3 PE=4 SV=1	102	36960	2	2	2	2	7.5	6.37	0.19
37	tr|A0A024R228|A0A024R228_HUMAN	Heterogeneous nuclear ribonucleoprotein K, isoform CRA_d OS=Homo sapiens OX=9606 GN=HNRPK PE=4 SV=1	98	51472	2	2	1	1	3.7	5.46	0.06
38	tr|B2R7V4|B2R7V4_HUMAN	cDNA, FLJ93619, highly similar to Homo sapiens PRP4 pre-mRNA processing factor 4 homolog (yeast) (PRPF4), mRNA OS=Homo sapiens OX=9606 PE=2 SV=1	95	59097	3	3	1	1	2.7	7.05	0.06
39	tr|H0YEU2|H0YEU2_HUMAN	40S ribosomal protein S3 (Fragment) OS=Homo sapiens OX=9606 GN=RPS3 PE=1 SV=1	94	18774	2	2	2	2	17	8.5	0.39
40	tr|A0A1Z1G4M2|A0A1Z1G4M2_HUMAN	FUBP1 OS=Homo sapiens OX=9606 GN=FUBP1 PE=2 SV=1	92	67733	2	2	1	1	4	7.7	0.1
41	tr|A0A023T787|A0A023T787_HUMAN	RNA-binding protein 8A OS=Homo sapiens OX=9606 GN=RBM8 PE=2 SV=1	90	19934	2	2	1	1	10.9	5.5	0.17
42	tr|H0YHG0|H0YHG0_HUMAN	Uncharacterized protein (Fragment) OS=Homo sapiens OX=9606 PE=1 SV=1	80	59605	1	1	1	1	3.6	8.78	0.06
43	tr|Q0VGD6|Q0VGD6_HUMAN	HNRPR protein (Fragment) OS=Homo sapiens OX=9606 GN=HNRPR PE=2 SV=1	77	68218	3	3	2	2	4.3	9.01	0.1
44	tr|A0A5C2FSY5|A0A5C2FSY5_HUMAN	IGL c28_light_IGKV1-5_IGKJ1 (Fragment) OS=Homo sapiens OX=9606 PE=2 SV=1	74	11954	2	2	1	1	10.2	6.34	0.29
45	tr|A0A087WVQ9|A0A087WVQ9_HUMAN	Elongation factor 1-alpha 1 OS=Homo sapiens OX=9606 GN=EEF1A1 PE=1 SV=1	72	48195	2	2	1	1	2.5	9.12	0.07
46	tr|A0A024R5Z7|A0A024R5Z7_HUMAN	Annexin OS=Homo sapiens OX=9606 GN=ANXA2 PE=2 SV=1	67	38808	2	2	2	2	10.6	7.57	0.18
47	sp|P62306|RUXF_HUMAN	Small nuclear ribonucleoprotein F OS=Homo sapiens OX=9606 GN=SNRPF PE=1 SV=1	66	9776	1	1	1	1	15.1	4.7	0.36
48	tr|A0A161I202|A0A161I202_HUMAN	Lactoferrin OS=Homo sapiens OX=9606 GN=LTF PE=2 SV=1	58	80170	1	1	1	1	2.8	8.56	0.04
49	sp|Q3SY84|K2C71_HUMAN	Keratin, type II cytoskeletal 71 OS=Homo sapiens OX=9606 GN=KRT71 PE=1 SV=3	56	57769	3	3	2	2	4	6.28	0.18
50	tr|A0A0K2BMD8|A0A0K2BMD8_HUMAN	Mutant hemoglobin alpha 2 globin chain OS=Homo sapiens OX=9606 GN=HBA2 PE=3 SV=1	55	15305	2	2	1	1	10.6	8.72	0.22
51	sp|P81605|DCD_HUMAN	Dermcidin OS=Homo sapiens OX=9606 GN=DCD PE=1 SV=2	51	11391	1	1	1	1	10	6.08	0.3
52	tr|B4DQ49|B4DQ49_HUMAN	cDNA FLJ54374, highly similar to Homo sapiens keratin 78 (KRT78), mRNA OS=Homo sapiens OX=9606 PE=2 SV=1	50	31874	1	1	1	1	4.1	5.14	0.1
53	tr|A0A075B6Z2|A0A075B6Z2_HUMAN	T cell receptor alpha joining 56 (Fragment) OS=Homo sapiens OX=9606 GN=TRAJ56 PE=4 SV=1	50	2220	3	3	1	1	38.1	10.29	1.81
54	tr|A0A1W2PQM2|A0A1W2PQM2_HUMAN	Tubulin alpha-1C chain OS=Homo sapiens OX=9606 GN=TUBA1C PE=1 SV=1	50	37312	2	2	1	1	4.6	8.53	0.09
55	tr|A0A5C2GSN2|A0A5C2GSN2_HUMAN	IG c525_light_IGKV3-15_IGKJ1 (Fragment) OS=Homo sapiens OX=9606 PE=2 SV=1	50	11791	2	2	1	1	14.8	8.05	0.29
56	tr|A1L407|A1L407_HUMAN	Histone cluster 1, H1t OS=Homo sapiens OX=9606 GN=HIST1H1T PE=2 SV=1	50	22020	1	1	1	1	5.3	11.72	0.15
57	tr|A0A590UJL8|A0A590UJL8_HUMAN	H3.2 histone (putative) (Fragment) OS=Homo sapiens OX=9606 GN=H3-2 PE=1 SV=1	49	9206	3	3	2	2	22.8	9.5	0.9
58	tr|A0A024RDB4|A0A024RDB4_HUMAN	Heterogeneous nuclear ribonucleoprotein D (AU-rich element RNA binding protein 1, 37kDa), isoform CRA_c OS=Homo sapiens OX=9606 GN=HNRPD PE=4 SV=1	49	36420	2	2	1	1	4.2	8.14	0.09
59	tr|D3DQ69|D3DQ69_HUMAN	SERPINE1 mRNA binding protein 1, isoform CRA_c OS=Homo sapiens OX=9606 GN=SERBP1 PE=4 SV=1	47	49175	2	2	1	1	4	9.36	0.07
60	tr|A0A384NL45|A0A384NL45_HUMAN	Epididymis secretory sperm binding protein OS=Homo sapiens OX=9606 PE=2 SV=1	44	36494	1	1	1	1	3.9	9.53	0.09
61	tr|A0A5C2FVY1|A0A5C2FVY1_HUMAN	IGL c794_light_IGLV2-23_IGLJ3 (Fragment) OS=Homo sapiens OX=9606 PE=2 SV=1	43	11808	2	2	1	1	7.2	5.48	0.29
62	tr|A0A024R2L6|A0A024R2L6_HUMAN	40S ribosomal protein SA OS=Homo sapiens OX=9606 GN=RPSA PE=3 SV=1	41	32947	1	1	1	1	4.4	4.79	0.1
63	tr|A0A1B0GTT5|A0A1B0GTT5_HUMAN	Vimentin (Fragment) OS=Homo sapiens OX=9606 GN=VIM PE=1 SV=1	40	16415	1	1	1	1	9.4	10.26	0.21
64	tr|A0JLU4|A0JLU4_HUMAN	YBX1 protein (Fragment) OS=Homo sapiens OX=9606 GN=YBX1 PE=2 SV=1	39	21417	1	1	1	1	16.6	10.33	0.16
65	tr|A0A024R6W2|A0A024R6W2_HUMAN	Cleavage and polyadenylation specificity factor subunit 5 OS=Homo sapiens OX=9606 GN=NUDT21 PE=3 SV=1	39	26268	1	1	1	1	5.3	8.85	0.13
66	tr|A0A0A0MQU0|A0A0A0MQU0_HUMAN	WD repeat-containing protein 18 (Fragment) OS=Homo sapiens OX=9606 GN=WDR18 PE=1 SV=1	39	47675	1	1	1	1	2.1	6.01	0.07
67	tr|A0A2Z6ATB6|A0A2Z6ATB6_HUMAN	Drebrin A OS=Homo sapiens OX=9606 GN=DBN1 PE=2 SV=1	38	76890	1	1	1	1	2.3	4.46	0.04
68	tr|Q0QET7|Q0QET7_HUMAN	Glyceraldehyde-3-phosphate dehydrogenase (Fragment) OS=Homo sapiens OX=9606 GN=GAPDH PE=2 SV=1	38	24776	1	1	1	1	6.5	8.68	0.14
69	tr|G1UI31|G1UI31_HUMAN	Desmoplakin (Fragment) OS=Homo sapiens OX=9606 GN=DSP PE=2 SV=1	35	14246	1	1	1	1	7.2	5.08	0.24
70	sp|Q14151|SAFB2_HUMAN	Scaffold attachment factor B2 OS=Homo sapiens OX=9606 GN=SAFB2 PE=1 SV=1	32	107921	1	1	1	1	1.7	5.84	0.03
71	tr|B2RDQ3|B2RDQ3_HUMAN	cDNA, FLJ96718, highly similar to Homo sapiens splicing factor, arginine/serine-rich 10 (transformer 2 homolog, Drosophila) (SFRS10), mRNA OS=Homo sapiens OX=9606 PE=2 SV=1	31	33776	1	1	1	1	6.9	11.25	0.1
72	sp|Q14684|RRP1B_HUMAN	Ribosomal RNA processing protein 1 homolog B OS=Homo sapiens OX=9606 GN=RRP1B PE=1 SV=3	30	84774	1	1	1	1	2.9	9.77	0.04
73	tr|A0A384NL63|A0A384NL63_HUMAN	Epididymis secretory sperm binding protein OS=Homo sapiens OX=9606 GN=HNRPA3 PE=2 SV=1	30	39799	1	1	1	1	2.6	9.1	0.08
74	tr|L0R5A1|L0R5A1_HUMAN	Alternative protein CSF2RB OS=Homo sapiens OX=9606 GN=CSF2RB PE=4 SV=1	29	11752	1	1	1	1	7.4	11.3	0.29
75	tr|A0A0U5PV19|A0A0U5PV19_HUMAN	MHC class II antigen OS=Homo sapiens OX=9606 GN=HLA-DQB1 PE=4 SV=1	26	30210	1	1	1	1	4.6	6.76	0.11
76	tr|H7C5B3|H7C5B3_HUMAN	Isthmin-2 (Fragment) OS=Homo sapiens OX=9606 GN=ISM2 PE=4 SV=1	15	10335	1	1	1	1	18.3	11.14	0.34
77	tr|D6RAR6|D6RAR6_HUMAN	FAST kinase domain-containing protein 3, mitochondrial OS=Homo sapiens OX=9606 GN=FASTKD3 PE=1 SV=1	13	70592	1	1	1	1	2.1	8.76	0.05

## Sheet: S3
Supplementary Table 3. The 138 proteins (peptides) detected by mass spectrometry in the compounds of Group 6 (cFAM210A+FCPM).
prot_hit_num	prot_acc	prot_desc	prot_score	prot_mass	prot_matches	prot_matches_sig	prot_sequences	prot_sequences_sig	prot_cover	prot_pi	emPAI
1	tr|H6VRF8|H6VRF8_HUMAN	Keratin 1 OS=Homo sapiens OX=9606 GN=KRT1 PE=3 SV=1	4151	66184	85	85	22	22	39.1	8.15	3.49
2	sp|P35527|K1C9_HUMAN	Keratin, type I cytoskeletal 9 OS=Homo sapiens OX=9606 GN=KRT9 PE=1 SV=3	4072	62255	88	88	20	20	53.8	5.14	5.05
3	tr|B2R4R0|B2R4R0_HUMAN	Histone H4 OS=Homo sapiens OX=9606 GN=HIST1H4J PE=2 SV=1	2551	11360	66	66	9	9	54.4	11.36	118.36
4	sp|P13645|K1C10_HUMAN	Keratin, type I cytoskeletal 10 OS=Homo sapiens OX=9606 GN=KRT10 PE=1 SV=6	2433	59020	61	61	21	21	36.8	5.13	2.67
5	sp|P35908|K22E_HUMAN	Keratin, type II cytoskeletal 2 epidermal OS=Homo sapiens OX=9606 GN=KRT2 PE=1 SV=2	1413	65678	42	42	17	17	32.4	8.07	1.41
6	sp|P02533|K1C14_HUMAN	Keratin, type I cytoskeletal 14 OS=Homo sapiens OX=9606 GN=KRT14 PE=1 SV=4	1316	51872	31	31	13	13	33.5	5.09	1.68
7	tr|A0A024RAZ7|A0A024RAZ7_HUMAN	Heterogeneous nuclear ribonucleoprotein A1, isoform CRA_b OS=Homo sapiens OX=9606 GN=HNRPA1 PE=4 SV=1	1238	38837	28	28	8	8	27.2	9.17	2.7
8	tr|A0A384N5Z8|A0A384N5Z8_HUMAN	Epididymis secretory sperm binding protein OS=Homo sapiens OX=9606 PE=2 SV=1	1171	76216	45	45	8	8	17.5	9.45	1.13
9	tr|Q3BDU5|Q3BDU5_HUMAN	Prelamin-A/C OS=Homo sapiens OX=9606 GN=LMNA PE=1 SV=1	995	55605	22	22	10	10	26.1	6.24	1.11
10	sp|P08779|K1C16_HUMAN	Keratin, type I cytoskeletal 16 OS=Homo sapiens OX=9606 GN=KRT16 PE=1 SV=4	849	51578	26	26	13	13	33.6	4.99	1.38
11	tr|A0A384NYT8|A0A384NYT8_HUMAN	Tubulin beta chain (Fragment) OS=Homo sapiens OX=9606 PE=2 SV=1	768	49893	25	25	9	9	29.4	4.8	1.02
12	tr|A0A0S2Z491|A0A0S2Z491_HUMAN	Nucleophosmin isoform 2 (Fragment) OS=Homo sapiens OX=9606 GN=NPM1 PE=2 SV=1	747	32726	13	13	3	3	26.2	4.64	0.79
13	tr|A0A384NL58|A0A384NL58_HUMAN	Epididymis secretory sperm binding protein OS=Homo sapiens OX=9606 PE=2 SV=1	702	37494	15	15	4	4	20.7	8.97	0.97
14	sp|P04259|K2C6B_HUMAN	Keratin, type II cytoskeletal 6B OS=Homo sapiens OX=9606 GN=KRT6B PE=1 SV=5	602	60315	20	20	10	10	19.1	8.09	0.7
15	sp|P13647|K2C5_HUMAN	Keratin, type II cytoskeletal 5 OS=Homo sapiens OX=9606 GN=KRT5 PE=1 SV=3	590	62568	20	20	10	10	18.1	7.59	0.76
16	tr|A0A384MQX1|A0A384MQX1_HUMAN	Epididymis secretory sperm binding protein OS=Homo sapiens OX=9606 PE=2 SV=1	510	74380	15	15	10	10	19.3	6.57	0.61
17	sp|Q6FI13|H2A2A_HUMAN	Histone H2A type 2-A OS=Homo sapiens OX=9606 GN=H2AC18 PE=1 SV=3	497	14087	18	18	5	5	57.7	10.9	3.55
18	tr|A0A024RCJ2|A0A024RCJ2_HUMAN	Histone H2B OS=Homo sapiens OX=9606 GN=HIST1H2BJ PE=3 SV=1	467	13896	15	15	4	4	27	10.31	2
19	sp|P48668|K2C6C_HUMAN	Keratin, type II cytoskeletal 6C OS=Homo sapiens OX=9606 GN=KRT6C PE=1 SV=3	463	60273	18	18	11	11	20.7	8.09	0.79
20	tr|A0A024QZZ7|A0A024QZZ7_HUMAN	Histone H2B OS=Homo sapiens OX=9606 GN=HIST1H2BD PE=3 SV=1	460	13928	15	15	4	4	27	10.31	2
21	tr|A0A024R228|A0A024R228_HUMAN	Heterogeneous nuclear ribonucleoprotein K, isoform CRA_d OS=Homo sapiens OX=9606 GN=HNRPK PE=4 SV=1	389	51472	7	7	4	4	12.7	5.46	0.28
22	sp|P19012|K1C15_HUMAN	Keratin, type I cytoskeletal 15 OS=Homo sapiens OX=9606 GN=KRT15 PE=1 SV=3	329	49409	13	13	7	7	12.5	4.71	0.57
23	sp|Q86YZ3|HORN_HUMAN	Hornerin OS=Homo sapiens OX=9606 GN=HRNR PE=1 SV=2	319	283140	9	9	3	3	3.5	10.05	0.05
24	tr|A0A5C2G781|A0A5C2G781_HUMAN	IGL c3567_light_IGKV1-39_IGKJ2 (Fragment) OS=Homo sapiens OX=9606 PE=2 SV=1	306	11580	4	4	1	1	15	7.96	0.3
25	tr|B3V096|B3V096_HUMAN	BetaCstF-64 variant 2 OS=Homo sapiens OX=9606 GN=CSTF2 PE=2 SV=1	262	63003	10	10	1	1	3.5	6.41	0.29
26	tr|A0A5C2GFX4|A0A5C2GFX4_HUMAN	IGH + IGL c71_light_IGKV1-9_IGKJ2 (Fragment) OS=Homo sapiens OX=9606 PE=2 SV=1	255	11692	7	7	1	1	15	6.75	0.3
27	tr|A0A087WWT3|A0A087WWT3_HUMAN	Serum albumin OS=Homo sapiens OX=9606 GN=ALB PE=1 SV=1	235	46430	5	5	1	1	3.8	5.77	0.15
28	tr|A0A075B6Z2|A0A075B6Z2_HUMAN	T cell receptor alpha joining 56 (Fragment) OS=Homo sapiens OX=9606 GN=TRAJ56 PE=4 SV=1	231	2220	25	25	1	1	38.1	10.29	1.81
29	tr|A0A024R6W2|A0A024R6W2_HUMAN	Cleavage and polyadenylation specificity factor subunit 5 OS=Homo sapiens OX=9606 GN=NUDT21 PE=3 SV=1	223	26268	5	5	4	4	16.7	8.85	0.61
30	tr|A0A384NL63|A0A384NL63_HUMAN	Epididymis secretory sperm binding protein OS=Homo sapiens OX=9606 GN=HNRPA3 PE=2 SV=1	215	39799	4	4	2	2	10.1	9.1	0.27
31	sp|P0C0S5|H2AZ_HUMAN	Histone H2A.Z OS=Homo sapiens OX=9606 GN=H2AZ1 PE=1 SV=2	214	13545	11	11	3	3	31.3	10.58	2.08
32	tr|Q6I9V5|Q6I9V5_HUMAN	Epididymis secretory sperm binding protein OS=Homo sapiens OX=9606 GN=SLC25A6 PE=2 SV=1	212	33073	11	11	5	5	17.4	9.76	0.78
33	tr|Q1KLZ0|Q1KLZ0_HUMAN	HCG15971, isoform CRA_a OS=Homo sapiens OX=9606 GN=PS1TP5BP1 PE=1 SV=1	204	42052	6	6	3	3	10.9	5.29	0.35
34	tr|B3KPS3|B3KPS3_HUMAN	Tubulin alpha chain OS=Homo sapiens OX=9606 PE=2 SV=1	197	46725	7	7	4	4	13	4.99	0.31
35	tr|Q6NVC0|Q6NVC0_HUMAN	SLC25A5 protein (Fragment) OS=Homo sapiens OX=9606 GN=SLC25A5 PE=2 SV=1	191	35499	10	10	5	5	16.1	9.83	0.71
36	tr|B7ZBH1|B7ZBH1_HUMAN	Eukaryotic translation initiation factor 6 (Fragment) OS=Homo sapiens OX=9606 GN=EIF6 PE=1 SV=1	181	12102	2	2	1	1	16.7	5.85	0.28
37	tr|Q1L857|Q1L857_HUMAN	Ceruloplasmin (Fragment) OS=Homo sapiens OX=9606 PE=4 SV=1	179	116197	6	6	3	3	4	5.43	0.12
38	tr|A0A1Z1G4M2|A0A1Z1G4M2_HUMAN	FUBP1 OS=Homo sapiens OX=9606 GN=FUBP1 PE=2 SV=1	160	67733	4	4	1	1	4	7.7	0.1
39	tr|B4DMY3|B4DMY3_HUMAN	cDNA FLJ60713, highly similar to Homo sapiens heterogeneous nuclear ribonucleoprotein A/B (HNRPAB), transcript variant 1, mRNA OS=Homo sapiens OX=9606 PE=2 SV=1	155	35101	4	4	2	2	10.8	8.22	0.2
40	tr|B2R984|B2R984_HUMAN	cDNA, FLJ94268, highly similar to Homo sapiens histone 1, H1e (HIST1H1E), mRNA OS=Homo sapiens OX=9606 PE=2 SV=1	154	21880	3	3	2	2	11	11.03	0.33
41	sp|P62314|SMD1_HUMAN	Small nuclear ribonucleoprotein Sm D1 OS=Homo sapiens OX=9606 GN=SNRPD1 PE=1 SV=1	153	13273	4	4	3	3	37	11.56	0.98
42	tr|H0YHG0|H0YHG0_HUMAN	Uncharacterized protein (Fragment) OS=Homo sapiens OX=9606 PE=1 SV=1	141	59605	3	3	2	2	5.4	8.78	0.11
43	tr|B2R7B5|B2R7B5_HUMAN	cDNA, FLJ93365, highly similar to Homo sapiens KH domain containing, RNA binding, signal transduction associated 1 (KHDRBS1), mRNA OS=Homo sapiens OX=9606 PE=2 SV=1	140	48309	6	6	4	4	11.3	8.73	0.39
44	tr|A0A024R889|A0A024R889_HUMAN	Spectrin, alpha, non-erythrocytic 1 (Alpha-fodrin), isoform CRA_g OS=Homo sapiens OX=9606 GN=SPTAN1 PE=4 SV=1	140	282874	3	3	1	1	0.6	5.21	0.01
45	tr|B2RDW1|B2RDW1_HUMAN	Epididymis luminal protein 112 OS=Homo sapiens OX=9606 GN=HEL112 PE=2 SV=1	130	18296	5	5	3	3	19.9	9.68	0.66
46	tr|J3KS05|J3KS05_HUMAN	Chromobox protein homolog 1 (Fragment) OS=Homo sapiens OX=9606 GN=CBX1 PE=1 SV=8	127	20132	2	2	1	1	9.2	4.98	0.17
47	sp|Q9C0J8|WDR33_HUMAN	pre-mRNA 3~ end processing protein WDR33 OS=Homo sapiens OX=9606 GN=WDR33 PE=1 SV=2	112	146198	3	3	1	1	1.4	9.24	0.02
48	tr|A0A0S2Z3Y1|A0A0S2Z3Y1_HUMAN	Lectin galactoside-binding soluble 3 binding protein isoform 1 (Fragment) OS=Homo sapiens OX=9606 GN=LGALS3BP PE=2 SV=1	109	66202	4	4	3	3	6.2	5.13	0.16
49	tr|D3DQ69|D3DQ69_HUMAN	SERPINE1 mRNA binding protein 1, isoform CRA_c OS=Homo sapiens OX=9606 GN=SERBP1 PE=4 SV=1	109	49175	2	2	1	1	4	9.36	0.07
50	tr|B2R5W2|B2R5W2_HUMAN	Heterogeneous nuclear ribonucleoproteins C1/C2 OS=Homo sapiens OX=9606 GN=HNRNPC PE=1 SV=1	102	31986	2	2	1	1	5.5	5.1	0.1
51	tr|A0A5C2G171|A0A5C2G171_HUMAN	IGL c2899_light_IGKV1-39_IGKJ1 (Fragment) OS=Homo sapiens OX=9606 PE=2 SV=1	102	11950	2	2	1	1	14.8	8.68	0.29
52	tr|A0A024QZK8|A0A024QZK8_HUMAN	Heterogeneous nuclear ribonucleoprotein H3 (2H9), isoform CRA_a OS=Homo sapiens OX=9606 GN=HNRPH3 PE=4 SV=1	101	36960	3	3	2	2	7.5	6.37	0.19
53	tr|A0A024RCT9|A0A024RCT9_HUMAN	High mobility group AT-hook 1, isoform CRA_b OS=Homo sapiens OX=9606 GN=HMGA1 PE=4 SV=1	100	34635	3	3	1	1	4.9	10.39	0.2
54	tr|A0A5C2FSY5|A0A5C2FSY5_HUMAN	IGL c28_light_IGKV1-5_IGKJ1 (Fragment) OS=Homo sapiens OX=9606 PE=2 SV=1	98	11954	3	3	1	1	10.2	6.34	0.29
55	tr|A0A1L1UHR1|A0A1L1UHR1_HUMAN	Sperm binding protein 1a OS=Homo sapiens OX=9606 PE=2 SV=1	97	30868	3	3	2	2	7.4	8.62	0.23
56	tr|A0A0A0MQU0|A0A0A0MQU0_HUMAN	WD repeat-containing protein 18 (Fragment) OS=Homo sapiens OX=9606 GN=WDR18 PE=1 SV=1	92	47675	3	3	2	2	5.6	6.01	0.14
57	tr|B2R7V4|B2R7V4_HUMAN	cDNA, FLJ93619, highly similar to Homo sapiens PRP4 pre-mRNA processing factor 4 homolog (yeast) (PRPF4), mRNA OS=Homo sapiens OX=9606 PE=2 SV=1	91	59097	2	2	1	1	2.7	7.05	0.11
58	tr|A0A024RBE8|A0A024RBE8_HUMAN	Solute carrier family 25 (Mitochondrial carrier phosphate carrier), member 3, isoform CRA_a OS=Homo sapiens OX=9606 GN=SLC25A3 PE=2 SV=1	88	40389	3	3	2	2	5.5	9.43	0.17
59	tr|A0A590UJJ6|A0A590UJJ6_HUMAN	Histone H3 OS=Homo sapiens OX=9606 GN=H3-3A PE=1 SV=1	88	13704	3	3	2	2	15	11.85	0.56
60	tr|A0A024QZN9|A0A024QZN9_HUMAN	Voltage-dependent anion channel 2, isoform CRA_a OS=Homo sapiens OX=9606 GN=VDAC2 PE=4 SV=1	88	35029	2	2	2	2	6.9	8.24	0.2
61	sp|Q99856|ARI3A_HUMAN	AT-rich interactive domain-containing protein 3A OS=Homo sapiens OX=9606 GN=ARID3A PE=1 SV=2	88	62907	3	3	2	2	3.9	4.84	0.11
62	tr|A0A024R0M6|A0A024R0M6_HUMAN	Mitochondrial import inner membrane translocase subunit TIM50 OS=Homo sapiens OX=9606 GN=TIMM50 PE=3 SV=1	81	50946	2	2	1	1	3.7	9.51	0.06
63	tr|A0A0K2BMD8|A0A0K2BMD8_HUMAN	Mutant hemoglobin alpha 2 globin chain OS=Homo sapiens OX=9606 GN=HBA2 PE=3 SV=1	81	15305	3	3	2	2	21.8	8.72	0.49
64	tr|A0A024R333|A0A024R333_HUMAN	Transmembrane protein 113, isoform CRA_a OS=Homo sapiens OX=9606 GN=TMEM113 PE=4 SV=1	80	35456	3	3	2	2	8.6	7.59	0.2
65	tr|A0A5C2GSN2|A0A5C2GSN2_HUMAN	IG c525_light_IGKV3-15_IGKJ1 (Fragment) OS=Homo sapiens OX=9606 PE=2 SV=1	77	11791	3	3	1	1	14.8	8.05	0.29
66	tr|A0A024R1V4|A0A024R1V4_HUMAN	60S ribosomal protein L27 OS=Homo sapiens OX=9606 GN=RPL27 PE=3 SV=1	76	15788	3	3	2	2	22.1	10.56	0.48
67	sp|Q14151|SAFB2_HUMAN	Scaffold attachment factor B2 OS=Homo sapiens OX=9606 GN=SAFB2 PE=1 SV=1	74	107921	3	3	1	1	1.7	5.84	0.03
68	tr|J3QLE5|J3QLE5_HUMAN	Small nuclear ribonucleoprotein-associated protein N (Fragment) OS=Homo sapiens OX=9606 GN=SNRPN PE=1 SV=1	73	17706	2	2	1	1	4.7	10.02	0.19
69	sp|Q5D862|FILA2_HUMAN	Filaggrin-2 OS=Homo sapiens OX=9606 GN=FLG2 PE=1 SV=1	72	249296	1	1	1	1	0.5	8.45	0.01
70	tr|A0A024RDB4|A0A024RDB4_HUMAN	Heterogeneous nuclear ribonucleoprotein D (AU-rich element RNA binding protein 1, 37kDa), isoform CRA_c OS=Homo sapiens OX=9606 GN=HNRPD PE=4 SV=1	70	36420	2	2	1	1	4.2	8.14	0.09
71	sp|P0DOX5|IGG1_HUMAN	Immunoglobulin gamma-1 heavy chain OS=Homo sapiens OX=9606 PE=1 SV=2	68	49925	5	5	2	2	3.3	8.94	0.14
72	tr|A0A024R1X8|A0A024R1X8_HUMAN	Junction plakoglobin, isoform CRA_a OS=Homo sapiens OX=9606 GN=JUP PE=4 SV=1	67	82416	2	2	2	2	3	5.75	0.08
73	tr|B4DJC3|B4DJC3_HUMAN	Histone H2A OS=Homo sapiens OX=9606 GN=MACROH2A1 PE=1 SV=1	64	21706	2	2	1	1	5	9.77	0.15
74	tr|A0A023T787|A0A023T787_HUMAN	RNA-binding protein 8A OS=Homo sapiens OX=9606 GN=RBM8 PE=2 SV=1	64	19934	1	1	1	1	10.9	5.5	0.17
75	tr|A0A5C2GNC4|A0A5C2GNC4_HUMAN	IG c742_light_IGKV1-5_IGKJ1 (Fragment) OS=Homo sapiens OX=9606 PE=2 SV=1	63	11545	1	1	1	1	10.7	8	0.3
76	tr|A0A0S2Z3G9|A0A0S2Z3G9_HUMAN	Actinin alpha 4 isoform 1 (Fragment) OS=Homo sapiens OX=9606 GN=ACTN4 PE=2 SV=1	62	105245	2	2	1	1	1.3	5.27	0.03
77	sp|P12273|PIP_HUMAN	Prolactin-inducible protein OS=Homo sapiens OX=9606 GN=PIP PE=1 SV=1	61	16847	1	1	1	1	8.2	8.26	0.2
78	tr|A0A024RCX7|A0A024RCX7_HUMAN	SLC39A7 OS=Homo sapiens OX=9606 GN=SLC39A7 PE=4 SV=1	61	50201	1	1	1	1	5.5	6.36	0.07
79	tr|A0A0A0MSS8|A0A0A0MSS8_HUMAN	Aldo-keto reductase family 1 member C3 OS=Homo sapiens OX=9606 GN=AKR1C3 PE=1 SV=1	61	37243	2	2	2	2	8.4	8.06	0.19
80	tr|C9J4Z3|C9J4Z3_HUMAN	60S ribosomal protein L37a OS=Homo sapiens OX=9606 GN=RPL37A PE=1 SV=1	60	7847	1	1	1	1	26.5	10.04	0.45
81	sp|Q3SY84|K2C71_HUMAN	Keratin, type II cytoskeletal 71 OS=Homo sapiens OX=9606 GN=KRT71 PE=1 SV=3	60	57769	3	3	2	2	4	6.28	0.12
82	tr|B3KM77|B3KM77_HUMAN	cDNA FLJ10435 fis, clone NT2RP1000493, highly similar to Splicing factor 3B subunit 3 OS=Homo sapiens OX=9606 PE=2 SV=1	59	56736	1	1	1	1	5.2	5.43	0.06
83	tr|B4DKX6|B4DKX6_HUMAN	cDNA FLJ53584, highly similar to Desmoplakin (Fragment) OS=Homo sapiens OX=9606 PE=2 SV=1	59	113281	2	2	2	2	1.9	6.31	0.06
84	tr|A0A024R8W0|A0A024R8W0_HUMAN	DEAD (Asp-Glu-Ala-Asp) box polypeptide 48, isoform CRA_a OS=Homo sapiens OX=9606 GN=DDX48 PE=3 SV=1	58	47126	2	2	2	2	4.4	6.3	0.14
85	tr|A0A087WVQ9|A0A087WVQ9_HUMAN	Elongation factor 1-alpha 1 OS=Homo sapiens OX=9606 GN=EEF1A1 PE=1 SV=1	57	48195	2	2	1	1	2.5	9.12	0.07
86	tr|A0A024QZD1|A0A024QZD1_HUMAN	Ribosomal protein L18, isoform CRA_c OS=Homo sapiens OX=9606 GN=RPL18 PE=4 SV=1	57	21735	1	1	1	1	6.9	11.73	0.15
87	sp|P80723|BASP1_HUMAN	Brain acid soluble protein 1 OS=Homo sapiens OX=9606 GN=BASP1 PE=1 SV=2	57	22680	3	3	2	2	22.9	4.64	0.32
88	tr|S6AWD6|S6AWD6_HUMAN	IgG L chain OS=Homo sapiens OX=9606 PE=2 SV=1	57	19666	2	2	2	2	19.1	8.69	0.37
89	tr|A0A590UJL8|A0A590UJL8_HUMAN	H3.2 histone (putative) (Fragment) OS=Homo sapiens OX=9606 GN=H3-2 PE=1 SV=1	56	9206	3	3	2	2	22.8	9.5	0.9
90	tr|M0R2N5|M0R2N5_HUMAN	Very-long-chain enoyl-CoA reductase OS=Homo sapiens OX=9606 GN=TECR PE=1 SV=1	56	40340	1	1	1	1	3.5	9.65	0.08
91	tr|A0A087WU08|A0A087WU08_HUMAN	Haptoglobin OS=Homo sapiens OX=9606 GN=HP PE=1 SV=1	56	31673	2	2	1	1	3.2	8.48	0.11
92	tr|A0A5C2FTW2|A0A5C2FTW2_HUMAN	IGL c152_light_IGKV1D-13_IGKJ5 (Fragment) OS=Homo sapiens OX=9606 PE=2 SV=1	55	11494	1	1	1	1	15	8.01	0.3
93	tr|Q96BS4|Q96BS4_HUMAN	FBL protein (Fragment) OS=Homo sapiens OX=9606 GN=FBL PE=2 SV=2	55	28546	3	3	2	2	9.6	9.45	0.25
94	sp|Q5T750|XP32_HUMAN	Skin-specific protein 32 OS=Homo sapiens OX=9606 GN=XP32 PE=1 SV=1	54	28557	1	1	1	1	3.2	8.41	0.12
95	sp|Q9NV31|IMP3_HUMAN	U3 small nucleolar ribonucleoprotein protein IMP3 OS=Homo sapiens OX=9606 GN=IMP3 PE=1 SV=1	54	21951	1	1	1	1	8.2	9.54	0.15
96	tr|Q5VVC8|Q5VVC8_HUMAN	60S ribosomal protein L11 OS=Homo sapiens OX=9606 GN=RPL11 PE=1 SV=2	53	19240	1	1	1	1	8.4	9.82	0.18
97	tr|A0A024R5H0|A0A024R5H0_HUMAN	Barrier to autointegration factor 1, isoform CRA_a OS=Homo sapiens OX=9606 GN=BANF1 PE=4 SV=1	51	10280	1	1	1	1	29.2	5.81	0.34
98	tr|A0A5C2G445|A0A5C2G445_HUMAN	IGL c1073_light_IGKV1-5_IGKJ2 (Fragment) OS=Homo sapiens OX=9606 PE=2 SV=1	51	11984	1	1	1	1	14.8	5.22	0.29
99	tr|A0A5C2GNS8|A0A5C2GNS8_HUMAN	IG c400_heavy_IGHV3-49_IGHD5-18_IGHJ4 (Fragment) OS=Homo sapiens OX=9606 PE=2 SV=1	51	13239	1	1	1	1	7.5	8.63	0.26
100	tr|E9PL09|E9PL09_HUMAN	40S ribosomal protein S3 OS=Homo sapiens OX=9606 GN=RPS3 PE=1 SV=1	49	25526	2	2	2	2	9.1	9.73	0.28
101	tr|L0R5A1|L0R5A1_HUMAN	Alternative protein CSF2RB OS=Homo sapiens OX=9606 GN=CSF2RB PE=4 SV=1	48	11752	4	4	1	1	7.4	11.3	0.29
102	tr|A0A024R7T3|A0A024R7T3_HUMAN	Heterogeneous nuclear ribonucleoprotein F, isoform CRA_a OS=Homo sapiens OX=9606 GN=HNRPF PE=4 SV=1	48	45985	2	2	1	1	2.4	5.38	0.07
103	tr|A0A024R2L6|A0A024R2L6_HUMAN	40S ribosomal protein SA OS=Homo sapiens OX=9606 GN=RPSA PE=3 SV=1	48	32947	1	1	1	1	4.4	4.79	0.1
104	tr|A0A024R5U7|A0A024R5U7_HUMAN	SAFB-like, transcription modulator, isoform CRA_a OS=Homo sapiens OX=9606 GN=SLTM PE=4 SV=1	47	92600	1	1	1	1	1.9	9.84	0.04
105	tr|A0A5C2FVY1|A0A5C2FVY1_HUMAN	IGL c794_light_IGLV2-23_IGLJ3 (Fragment) OS=Homo sapiens OX=9606 PE=2 SV=1	46	11808	3	3	1	1	7.2	5.48	0.29
106	tr|A0A5C2FU05|A0A5C2FU05_HUMAN	IGL c44_light_IGKV3-20_IGKJ2 (Fragment) OS=Homo sapiens OX=9606 PE=2 SV=1	44	11951	2	2	1	1	7.4	8.65	0.29
107	tr|H0YF14|H0YF14_HUMAN	Bcl-2-associated transcription factor 1 (Fragment) OS=Homo sapiens OX=9606 GN=BCLAF1 PE=1 SV=1	42	22114	1	1	1	1	9.6	9.34	0.15
108	tr|A0A5C2G1K4|A0A5C2G1K4_HUMAN	IGL c3012_light_IGKV1D-39_IGKJ1 (Fragment) OS=Homo sapiens OX=9606 PE=2 SV=1	42	11709	1	1	1	1	15	9.01	0.3
109	tr|A0A024R814|A0A024R814_HUMAN	Ribosomal protein L7, isoform CRA_a OS=Homo sapiens OX=9606 GN=RPL7 PE=4 SV=1	42	30476	2	2	1	1	7.3	10.71	0.11
110	tr|A0A5C2G494|A0A5C2G494_HUMAN	IGL c3296_light_IGKV1D-13_IGKJ4 (Fragment) OS=Homo sapiens OX=9606 PE=2 SV=1	42	11598	1	1	1	1	15	9.3	0.3
111	tr|A0A5C2GAZ2|A0A5C2GAZ2_HUMAN	IGH + IGL c262_heavy_IGHV3-15_IGHD4-17_IGHJ4 (Fragment) OS=Homo sapiens OX=9606 PE=2 SV=1	40	13492	1	1	1	1	7.3	9.01	0.25
112	tr|A0A0A0MRM9|A0A0A0MRM9_HUMAN	Nucleolar and coiled-body phosphoprotein 1 (Fragment) OS=Homo sapiens OX=9606 GN=NOLC1 PE=1 SV=1	39	74611	2	2	1	1	2.7	9.46	0.09
113	tr|B2RDQ3|B2RDQ3_HUMAN	cDNA, FLJ96718, highly similar to Homo sapiens splicing factor, arginine/serine-rich 10 (transformer 2 homolog, Drosophila) (SFRS10), mRNA OS=Homo sapiens OX=9606 PE=2 SV=1	39	33776	2	2	1	1	6.9	11.25	0.1
114	tr|B3KX19|B3KX19_HUMAN	cDNA FLJ44500 fis, clone UTERU3000828, highly similar to 116 kDa U5 small nuclear ribonucleoprotein component OS=Homo sapiens OX=9606 PE=2 SV=1	39	109111	1	1	1	1	2.2	4.85	0.03
115	sp|Q02413|DSG1_HUMAN	Desmoglein-1 OS=Homo sapiens OX=9606 GN=DSG1 PE=1 SV=2	39	114702	1	1	1	1	1.8	4.9	0.03
116	tr|A0A5C2FT60|A0A5C2FT60_HUMAN	IGL c128_light_IGKV1-9_IGKJ4 (Fragment) OS=Homo sapiens OX=9606 PE=2 SV=1	39	11645	1	1	1	1	15	6.4	0.3
117	tr|A0A5C2FX56|A0A5C2FX56_HUMAN	IGL c175_light_IGKV3-11_IGKJ4 (Fragment) OS=Homo sapiens OX=9606 PE=2 SV=1	38	11771	2	2	1	1	7.5	8.67	0.29
118	tr|A0A5C2FXQ9|A0A5C2FXQ9_HUMAN	IGL c1719_light_IGKV1-27_IGKJ2 (Fragment) OS=Homo sapiens OX=9606 PE=2 SV=1	37	11644	1	1	1	1	7.5	8.64	0.3
119	tr|A0A3B3IU42|A0A3B3IU42_HUMAN	Gem-associated protein 2 OS=Homo sapiens OX=9606 GN=GEMIN2 PE=1 SV=1	36	31255	1	1	1	1	4.4	5.7	0.11
120	tr|J3JS69|J3JS69_HUMAN	40S ribosomal protein S18 OS=Homo sapiens OX=9606 GN=RPS18 PE=1 SV=1	35	9761	1	1	1	1	9.8	11.42	0.36
121	tr|D6R9U2|D6R9U2_HUMAN	Alpha-1,3-mannosyl-glycoprotein 2-beta-N-acetylglucosaminyltransferase (Fragment) OS=Homo sapiens OX=9606 GN=MGAT1 PE=1 SV=1	35	11928	1	1	1	1	9.9	10.64	0.29
122	tr|A0A5C2GVB2|A0A5C2GVB2_HUMAN	IG c1504_light_IGKV1-12_IGKJ5 (Fragment) OS=Homo sapiens OX=9606 PE=2 SV=1	35	11680	1	1	1	1	15	7.98	0.3
123	tr|A0A024RBS2|A0A024RBS2_HUMAN	60S acidic ribosomal protein P0 OS=Homo sapiens OX=9606 GN=RPLP0 PE=3 SV=1	35	34423	1	1	1	1	2.8	5.71	0.1
124	tr|F5GY56|F5GY56_HUMAN	Pre-mRNA-processing factor 19 (Fragment) OS=Homo sapiens OX=9606 GN=PRPF19 PE=1 SV=1	34	27929	2	2	2	2	13.5	6.25	0.25
125	tr|M0R117|M0R117_HUMAN	60S ribosomal protein L18a OS=Homo sapiens OX=9606 GN=RPL18A PE=1 SV=1	32	18352	1	1	1	1	6.5	10.49	0.18
126	sp|P05109|S10A8_HUMAN	Protein S100-A8 OS=Homo sapiens OX=9606 GN=S100A8 PE=1 SV=1	31	10885	1	1	1	1	11.8	6.51	0.32
127	tr|M0QZC5|M0QZC5_HUMAN	40S ribosomal protein S11 OS=Homo sapiens OX=9606 GN=RPS11 PE=1 SV=1	31	14103	1	1	1	1	5.9	10.32	0.24
128	tr|A0A024R6D8|A0A024R6D8_HUMAN	Splicing factor, arginine/serine-rich 5, isoform CRA_a OS=Homo sapiens OX=9606 GN=SFRS5 PE=4 SV=1	30	31359	1	1	1	1	3.3	11.59	0.11
129	tr|H7C4T5|H7C4T5_HUMAN	Muscleblind-like protein 1 (Fragment) OS=Homo sapiens OX=9606 GN=MBNL1 PE=1 SV=1	30	36596	1	1	1	1	2.4	9	0.09
130	tr|B4DJI1|B4DJI1_HUMAN	cDNA FLJ52549, highly similar to L-lactate dehydrogenase A chain OS=Homo sapiens OX=9606 PE=2 SV=1	30	33857	1	1	1	1	3	8.66	0.1
131	tr|Q9HB00|Q9HB00_HUMAN	Desmocollin 1, isoform CRA_b OS=Homo sapiens OX=9606 GN=DSC1 PE=4 SV=1	30	94916	1	1	1	1	1.2	5.32	0.03
132	tr|Q6NZ55|Q6NZ55_HUMAN	60S ribosomal protein L13 OS=Homo sapiens OX=9606 GN=RPL13 PE=1 SV=1	29	24308	1	1	1	1	6.2	11.65	0.14
133	tr|A0A024R6D4|A0A024R6D4_HUMAN	Enhancer of rudimentary homolog OS=Homo sapiens OX=9606 GN=ERH PE=3 SV=1	29	12422	1	1	1	1	5.8	5.63	0.28
134	sp|P46013|KI67_HUMAN	Proliferation marker protein Ki-67 OS=Homo sapiens OX=9606 GN=MKI67 PE=1 SV=2	28	360698	1	1	1	1	0.6	9.49	0.01
135	tr|Q0QET7|Q0QET7_HUMAN	Glyceraldehyde-3-phosphate dehydrogenase (Fragment) OS=Homo sapiens OX=9606 GN=GAPDH PE=2 SV=1	28	24776	1	1	1	1	6.5	8.68	0.14
136	tr|Q6NZ52|Q6NZ52_HUMAN	Ribosomal protein L27a OS=Homo sapiens OX=9606 GN=RPL27A PE=2 SV=1	26	16582	1	1	1	1	7.4	11	0.2
137	tr|Q96LK9|Q96LK9_HUMAN	cDNA FLJ25413 fis, clone TST03402, highly similar to 3-OXO-5-BETA-STEROID 4-DEHYDROGENASE OS=Homo sapiens OX=9606 PE=2 SV=1	22	16911	1	1	1	1	8.2	9.01	0.2
138	tr|H0YC00|H0YC00_HUMAN	Protein MTO1 homolog, mitochondrial (Fragment) OS=Homo sapiens OX=9606 GN=MTO1 PE=1 SV=1	14	9514	2	2	1	1	9.3	5.04	0.36

## Sheet: S4
Supplementary Table 4. The 28 proteins (peptides) detected by mass spectrometry in the compounds of Group 5, but not Group 6.
prot_hit_num	prot_acc	prot_name	prot_desc	prot_score	prot_mass	prot_matches	prot_matches_sig	prot_sequences	prot_sequences_sig	prot_cover	prot_pi	emPAI
2	tr|H6VRG2|H6VRG2_HUMAN	KRT1	Keratin 1 OS=Homo sapiens OX=9606 GN=KRT1 PE=3 SV=1	1974	66197	55	55	19	19	27.5	8.15	2.2
15	tr|Q6MZV7|Q6MZV7_HUMAN	DKFZp686C11235	Uncharacterized protein DKFZp686C11235 OS=Homo sapiens OX=9606 GN=DKFZp686C11235 PE=1 SV=1	503	52829	19	19	6	6	16.5	7.51	0.62
16	tr|A0A4P8J2G1|A0A4P8J2G1_HUMAN	IgK_IGKV2D-29	IgK_IGKV2D-29 (Fragment) OS=Homo sapiens OX=9606 PE=2 SV=1	471	23004	10	10	3	3	24.9	8.38	0.5
17	sp|P0C0S8|H2A1_HUMAN	H2AC11	Histone H2A type 1 OS=Homo sapiens OX=9606 GN=H2AC11 PE=1 SV=2	406	14083	13	13	4	4	35.4	10.9	2.67
21	tr|F5GWP8|F5GWP8_HUMAN	KRT17	Keratin, type I cytoskeletal 17 OS=Homo sapiens OX=9606 GN=KRT17 PE=1 SV=2	346	40490	12	12	6	6	16.9	4.9	0.6
23	tr|A0A0S2Z428|A0A0S2Z428_HUMAN	KRT6A	HCG2039812, isoform CRA_b (Fragment) OS=Homo sapiens OX=9606 GN=KRT6A PE=2 SV=1	205	60293	9	9	4	4	8.3	8.09	0.3
26	tr|A0A024QZU2|A0A024QZU2_HUMAN	TUBB2B	Tubulin beta chain OS=Homo sapiens OX=9606 GN=TUBB2B PE=3 SV=1	162	42312	4	4	1	1	3.2	4.8	0.16
28	tr|A0A068LKR4|A0A068LKR4_HUMAN	Ig heavy chain variable region	Ig heavy chain variable region (Fragment) OS=Homo sapiens OX=9606 PE=2 SV=1	155	12992	4	4	1	1	16.1	5.71	0.6
31	tr|A1A508|A1A508_HUMAN	PRSS3	PRSS3 protein OS=Homo sapiens OX=9606 GN=PRSS3 PE=2 SV=1	126	27040	2	2	1	1	5.3	6.86	0.12
33	tr|A0A248RGE3|A0A248RGE3_HUMAN	40S ribosomal protein	40S ribosomal protein (Fragment) OS=Homo sapiens OX=9606 PE=2 SV=1	115	17049	3	3	2	2	17.2	9.59	0.43
39	tr|H0YEU2|H0YEU2_HUMAN	RPS3	40S ribosomal protein S3 (Fragment) OS=Homo sapiens OX=9606 GN=RPS3 PE=1 SV=1	94	18774	2	2	2	2	17	8.5	0.39
43	tr|Q0VGD6|Q0VGD6_HUMAN	HNRPR	HNRPR protein (Fragment) OS=Homo sapiens OX=9606 GN=HNRPR PE=2 SV=1	77	68218	3	3	2	2	4.3	9.01	0.1
46	tr|A0A024R5Z7|A0A024R5Z7_HUMAN	ANXA2	Annexin OS=Homo sapiens OX=9606 GN=ANXA2 PE=2 SV=1	67	38808	2	2	2	2	10.6	7.57	0.18
47	sp|P62306|RUXF_HUMAN	SNRPF	Small nuclear ribonucleoprotein F OS=Homo sapiens OX=9606 GN=SNRPF PE=1 SV=1	66	9776	1	1	1	1	15.1	4.7	0.36
48	tr|A0A161I202|A0A161I202_HUMAN	LTF	Lactoferrin OS=Homo sapiens OX=9606 GN=LTF PE=2 SV=1	58	80170	1	1	1	1	2.8	8.56	0.04
51	sp|P81605|DCD_HUMAN	DCD	Dermcidin OS=Homo sapiens OX=9606 GN=DCD PE=1 SV=2	51	11391	1	1	1	1	10	6.08	0.3
52	tr|B4DQ49|B4DQ49_HUMAN	KRT78	cDNA FLJ54374, highly similar to Homo sapiens keratin 78 (KRT78), mRNA OS=Homo sapiens OX=9606 PE=2 SV=1	50	31874	1	1	1	1	4.1	5.14	0.1
54	tr|A0A1W2PQM2|A0A1W2PQM2_HUMAN	TUBA1C	Tubulin alpha-1C chain OS=Homo sapiens OX=9606 GN=TUBA1C PE=1 SV=1	50	37312	2	2	1	1	4.6	8.53	0.09
56	tr|A1L407|A1L407_HUMAN	HIST1H1T	Histone cluster 1, H1t OS=Homo sapiens OX=9606 GN=HIST1H1T PE=2 SV=1	50	22020	1	1	1	1	5.3	11.72	0.15
60	tr|A0A384NL45|A0A384NL45_HUMAN	Epididymis secretory sperm binding protein	Epididymis secretory sperm binding protein OS=Homo sapiens OX=9606 PE=2 SV=1	44	36494	1	1	1	1	3.9	9.53	0.09
63	tr|A0A1B0GTT5|A0A1B0GTT5_HUMAN	VIM	Vimentin (Fragment) OS=Homo sapiens OX=9606 GN=VIM PE=1 SV=1	40	16415	1	1	1	1	9.4	10.26	0.21
64	tr|A0JLU4|A0JLU4_HUMAN	YBX1	YBX1 protein (Fragment) OS=Homo sapiens OX=9606 GN=YBX1 PE=2 SV=1	39	21417	1	1	1	1	16.6	10.33	0.16
67	tr|A0A2Z6ATB6|A0A2Z6ATB6_HUMAN	DBN1	Drebrin A OS=Homo sapiens OX=9606 GN=DBN1 PE=2 SV=1	38	76890	1	1	1	1	2.3	4.46	0.04
69	tr|G1UI31|G1UI31_HUMAN	DSP	Desmoplakin (Fragment) OS=Homo sapiens OX=9606 GN=DSP PE=2 SV=1	35	14246	1	1	1	1	7.2	5.08	0.24
72	sp|Q14684|RRP1B_HUMAN	RRP1B	Ribosomal RNA processing protein 1 homolog B OS=Homo sapiens OX=9606 GN=RRP1B PE=1 SV=3	30	84774	1	1	1	1	2.9	9.77	0.04
75	tr|A0A0U5PV19|A0A0U5PV19_HUMAN	HLA-DQB1	MHC class II antigen OS=Homo sapiens OX=9606 GN=HLA-DQB1 PE=4 SV=1	26	30210	1	1	1	1	4.6	6.76	0.11
76	tr|H7C5B3|H7C5B3_HUMAN	ISM2	Isthmin-2 (Fragment) OS=Homo sapiens OX=9606 GN=ISM2 PE=4 SV=1	15	10335	1	1	1	1	18.3	11.14	0.34
77	tr|D6RAR6|D6RAR6_HUMAN	FASTKD3	FAST kinase domain-containing protein 3, mitochondrial OS=Homo sapiens OX=9606 GN=FASTKD3 PE=1 SV=1	13	70592	1	1	1	1	2.1	8.76	0.05
